# Supplementary material for: An Evaluation of a Simplified Impression Membrane Sampling Method for the Diagnosis of Microbial Keratitis
Source: J Clin Med. 2021 Nov 30;10(23):5671. doi: 10.3390/jcm10235671 (PMC8658700; doi:10.3390/jcm10235671)
Supplement: Supplementary file 1 [file jcm-10-05671-s001.zip]

Archive with 1 entries (1 files):
- jcm-1486450-supplementary.pdf
